# Supplementary material for: A fault-tolerant aware scheduling method for fog-cloud environments
Source: PLoS One. 2019 Oct 17;14(10):e0223902. doi: 10.1371/journal.pone.0223902 (PMC6797101; doi:10.1371/journal.pone.0223902)
Supplement: S1 File — (TXT) [file pone.0223902.s001.txt]

no.	MI	S_Time	E_Time	type
0	34.86	4	7	0
1	1.13	3	4	2
2	8.27	5	6	2
3	72.36	0	3	1
4	44.64	5	7	0
5	61.04	7	10	0
6	52.70	0	1	2
7	43.62	5	10	2
8	0.78	0	2	2
9	23.82	2	5	1
10	65.12	0	4	2
11	27.97	1	4	1
12	74.98	0	5	1
13	67.39	8	11	0
14	44.99	6	8	1
15	75.36	7	12	1
16	43.31	9	10	1
17	35.93	3	6	0
18	7.64	0	5	1
19	32.44	8	12	1
20	15.27	9	10	2
21	0.64	9	14	2
22	4.95	2	3	0
23	92.08	8	11	2
24	35.29	1	2	2
25	50.60	9	11	1
26	28.77	5	9	2
27	0.48	0	2	0
28	29.95	5	7	2
29	25.19	8	9	1
30	85.21	5	7	0
31	45.21	2	4	2
32	86.19	1	3	1
33	3.02	0	4	1
34	81.41	8	11	2
35	11.37	5	10	2
36	32.93	7	12	0
37	97.52	6	8	2
38	83.83	1	3	2
39	27.78	2	4	1
40	91.49	7	8	0
41	67.02	4	9	0
42	28.11	8	12	1
43	28.35	3	6	1
44	91.65	1	2	0
45	41.70	1	6	1
46	20.89	1	2	2
47	9.43	9	10	0
48	36.95	7	10	2
49	0.42	5	6	0
50	89.31	9	14	1
51	23.13	3	7	0
52	66.11	7	10	2
53	31.58	4	7	0
54	16.67	5	9	2
55	51.68	2	6	0
56	81.26	9	10	1
57	57.78	4	8	1
58	4.52	1	5	1
59	82.79	5	7	1
60	62.95	8	11	1
61	18.33	3	4	1
62	91.36	6	11	0
63	64.05	4	9	2
64	47.48	6	11	0
65	59.56	6	9	1
66	30.60	7	9	2
67	73.83	1	2	0
68	0.93	1	5	2
69	14.55	5	9	0
70	92.20	4	7	2
71	96.34	1	3	1
72	28.92	2	4	2
73	33.03	1	4	2
74	20.19	9	13	1
75	36.35	2	5	0
76	85.01	0	2	2
77	59.94	4	8	1
78	9.08	2	5	0
79	27.43	6	7	2
80	57.38	7	8	0
81	67.05	3	7	0
82	60.10	5	10	0
83	30.07	5	9	2
84	19.15	0	1	0
85	35.17	8	12	1
86	88.43	7	10	0
87	85.66	8	11	2
88	32.78	6	9	2
89	28.72	5	6	2
90	97.91	4	8	1
91	41.57	7	8	1
92	60.76	3	8	1
93	76.78	6	10	2
94	12.34	2	3	1
95	5.74	2	5	2
96	2.59	4	7	0
97	25.24	9	10	1
98	63.57	5	10	2
99	78.61	3	6	1
100	70.98	1	6	0
101	43.73	8	13	1
102	98.16	9	13	2
103	69.03	3	5	2
104	55.30	0	3	0
105	64.97	3	7	1
106	43.97	4	8	2
107	58.07	3	6	2
108	75.00	9	14	0
109	38.47	5	10	2
110	47.30	8	12	0
111	70.42	9	10	1
112	86.26	9	13	1
113	18.93	1	3	1
114	90.48	8	12	2
115	84.23	1	3	1
116	88.24	7	8	1
117	78.81	8	9	0
118	66.71	9	10	0
119	66.43	8	12	2
120	73.40	5	7	0
121	19.72	0	3	2
122	17.20	9	11	1
123	35.12	9	14	0
124	39.93	3	8	1
125	4.82	5	7	2
126	86.87	3	5	1
127	88.04	8	13	0
128	70.83	5	8	0
129	11.66	9	13	2
130	49.68	3	4	2
131	52.62	8	13	1
132	29.88	5	7	1
133	26.97	2	5	0
134	0.50	5	7	0
135	16.63	1	3	0
136	75.58	9	12	0
137	52.25	7	12	1
138	69.84	9	10	0
139	93.83	7	9	1
140	45.77	7	12	1
141	6.89	5	7	0
142	46.44	8	11	1
143	59.50	8	9	2
144	52.26	0	4	2
145	12.49	0	4	2
146	95.59	1	2	2
147	69.10	4	5	1
148	33.03	8	12	2
149	95.66	2	7	2
150	31.21	0	1	0
151	76.68	6	11	0
152	80.26	0	2	2
153	0.20	5	9	2
154	15.44	0	2	0
155	1.17	3	4	1
156	13.21	1	5	1
157	90.48	4	9	2
158	20.77	4	6	0
159	86.63	3	8	0
160	77.45	7	8	1
161	30.53	2	6	0
162	32.01	2	4	0
163	63.50	4	5	0
164	56.37	7	9	1
165	73.37	7	12	2
166	46.26	3	5	1
167	25.89	1	5	2
168	50.34	0	5	2
169	28.48	4	9	0
170	62.13	7	12	1
171	43.10	0	1	2
172	26.92	1	2	2
173	66.65	6	8	2
174	9.77	4	8	1
175	9.56	8	11	2
176	48.37	0	3	0
177	75.02	3	6	1
178	88.55	9	13	0
179	0.57	2	5	0
180	66.57	7	10	2
181	17.75	4	9	0
182	19.48	8	13	2
183	7.08	1	3	2
184	0.57	9	12	2
185	59.45	8	12	0
186	66.34	7	8	0
187	23.97	6	7	0
188	15.31	9	14	0
189	60.35	8	9	2
190	29.27	9	13	1
191	76.21	0	4	1
192	59.14	7	8	0
193	1.74	0	2	0
194	86.97	4	6	1
195	0.90	7	10	2
196	33.03	1	3	0
197	36.03	0	4	1
198	91.78	1	5	0
199	66.67	1	4	0
