# Supplementary material for: A fault-tolerant aware scheduling method for fog-cloud environments
Source: PLoS One. 2019 Oct 17;14(10):e0223902. doi: 10.1371/journal.pone.0223902 (PMC6797101; doi:10.1371/journal.pone.0223902)
Supplement: S2 File — (TXT) [file pone.0223902.s002.txt]

no.	MI	S_Time	E_Time	type
0	97.33	8	9	1
1	12.17	5	6	1
2	11.30	5	6	0
3	79.41	9	2	2
4	99.25	1	8	2
5	62.64	5	8	1
6	90.15	7	5	0
7	55.72	7	9	0
8	96.83	3	2	2
9	66.86	5	5	1
10	24.94	1	4	2
11	11.22	4	3	0
12	86.67	2	3	2
13	18.93	2	9	0
14	52.57	9	7	2
15	38.71	0	12	0
16	49.52	1	13	0
17	76.21	6	4	2
18	39.02	0	5	0
19	54.59	9	10	2
20	67.02	8	14	1
21	26.70	7	14	2
22	28.35	6	4	1
23	82.85	1	10	1
24	42.30	5	6	1
25	14.67	9	11	2
26	10.44	8	9	1
27	74.83	1	2	0
28	14.99	9	9	0
29	87.78	4	13	1
30	22.81	0	9	1
31	87.66	7	3	0
32	94.09	0	5	2
33	29.38	2	4	1
34	27.39	3	12	1
35	63.27	3	9	0
36	96.56	6	12	1
37	0.15	7	8	2
38	1.49	7	2	2
39	60.72	1	4	1
40	30.66	0	10	1
41	66.03	9	9	0
42	61.71	8	9	1
43	65.02	3	8	2
44	73.65	5	6	1
45	12.74	5	4	2
46	75.49	5	5	2
47	45.53	2	12	1
48	99.83	8	12	0
49	76.16	5	6	2
50	22.89	2	12	0
51	78.99	2	4	0
52	24.75	5	11	2
53	41.15	7	8	1
54	24.85	2	7	0
55	15.98	7	5	2
56	51.91	3	10	2
57	59.39	4	6	1
58	86.32	2	3	1
59	22.28	3	10	2
60	98.55	6	13	2
61	33.64	0	8	2
62	71.76	0	7	0
63	71.41	5	7	0
64	53.28	0	8	2
65	65.29	2	11	0
66	5.83	2	8	1
67	44.30	3	4	0
68	51.01	6	2	0
69	25.22	3	8	0
70	58.99	7	9	0
71	12.45	8	6	2
72	91.91	7	6	1
73	13.93	7	4	1
74	0.26	0	11	1
75	37.12	8	6	2
76	9.73	3	4	2
77	57.27	9	5	2
78	6.78	6	4	1
79	60.39	8	8	0
80	18.66	5	8	0
81	69.18	1	5	1
82	81.54	6	9	1
83	24.13	4	7	2
84	40.13	3	5	2
85	18.46	1	11	1
86	7.76	1	10	2
87	99.59	1	13	1
88	93.06	4	7	2
89	69.12	0	10	0
90	98.78	1	6	1
91	98.17	7	11	1
92	35.40	5	8	1
93	38.10	0	10	1
94	4.92	5	3	1
95	58.88	5	4	2
96	73.29	1	7	0
97	49.59	3	10	0
98	33.91	6	9	2
99	73.60	6	4	0
100	88.74	7	4	0
101	4.51	4	11	0
102	43.02	0	10	0
103	84.93	8	8	1
104	39.65	9	4	2
105	74.47	8	4	0
106	84.98	0	9	1
107	3.49	4	7	1
108	74.37	2	14	0
109	92.60	0	7	0
110	40.69	8	10	2
111	38.18	0	12	0
112	43.74	1	11	0
113	8.50	3	2	1
114	88.22	8	10	2
115	62.34	6	3	2
116	47.62	6	12	1
117	40.25	3	12	2
118	49.42	4	14	0
119	81.18	4	11	1
120	57.48	0	6	1
121	37.33	7	2	0
122	60.65	2	12	2
123	13.51	5	10	0
124	84.29	1	6	2
125	44.24	3	10	2
126	34.43	0	4	0
127	15.09	0	9	2
128	97.16	5	7	1
129	92.31	9	12	1
130	71.17	2	6	1
131	95.51	2	12	2
132	80.61	9	7	0
133	40.37	0	4	2
134	19.16	9	8	2
135	65.57	7	4	1
136	91.03	0	12	2
137	17.23	4	10	0
138	28.06	3	13	1
139	76.93	4	11	2
140	45.49	1	10	1
141	78.05	3	9	0
142	18.44	3	12	1
143	5.26	9	13	1
144	58.00	0	2	1
145	35.50	6	1	1
146	50.89	1	5	1
147	1.04	8	8	1
148	76.88	5	13	2
149	74.00	2	3	1
150	21.59	6	5	2
151	17.86	5	8	2
152	76.63	9	3	1
153	24.17	6	10	2
154	78.28	7	5	2
155	0.75	2	8	0
156	88.05	5	3	0
157	7.89	8	6	0
158	10.13	4	9	2
159	16.57	3	6	1
160	77.55	1	12	0
161	82.18	0	3	0
162	13.22	9	6	1
163	84.80	8	8	2
164	28.61	6	9	2
165	85.77	3	9	1
166	54.22	9	7	2
167	11.30	5	2	0
168	37.94	3	5	2
169	61.79	1	9	2
170	24.53	3	11	0
171	14.65	2	5	1
172	50.92	8	6	0
173	95.22	7	10	2
174	95.71	2	7	2
175	16.77	8	11	2
176	80.37	8	4	1
177	46.00	3	8	2
178	24.77	9	13	0
179	97.05	6	3	0
180	47.74	9	10	0
181	26.54	0	6	1
182	96.34	7	9	0
183	7.98	7	5	2
184	15.99	5	13	0
185	72.61	2	10	1
186	93.78	4	11	2
187	43.79	0	7	2
188	7.74	0	14	1
189	33.42	6	12	0
190	78.20	0	14	2
191	64.74	3	1	1
192	18.79	2	9	2
193	14.88	8	1	0
194	44.59	4	6	2
195	67.72	3	8	0
196	82.63	4	6	1
197	85.37	4	2	2
198	98.26	2	2	2
199	55.76	7	6	1
200	72.41245677	5	5	1
201	36.97054467	6	5	0
202	62.87443147	4	5	1
203	59.100812	0	5	0
204	70.09515877	3	2	0
205	3.852798595	9	5	2
206	5.741537194	8	4	2
207	42.66986205	4	3	2
208	4.992252197	3	5	0
209	80.35908054	3	5	1
210	93.66595243	9	2	2
211	67.60321788	5	2	1
212	5.002997247	8	5	0
213	9.041380918	1	2	1
214	35.73575311	2	2	2
215	8.199701175	4	5	2
216	32.46849697	3	1	0
217	55.1284502	1	3	2
218	43.57334353	3	5	2
219	16.07546557	6	3	1
220	88.46206609	3	3	1
221	56.85780915	9	2	1
222	70.05050298	0	4	1
223	62.56399527	4	2	2
224	62.22037736	6	4	1
225	73.01656164	1	2	1
226	42.34071551	1	5	2
227	95.79589954	4	3	0
228	58.84873025	2	4	1
229	38.39539721	6	2	1
230	86.68331037	8	5	2
231	4.062845436	3	2	1
232	78.66980921	3	4	1
233	25.42184209	3	2	0
234	59.49490226	0	4	0
235	63.73789249	3	3	0
236	19.97532477	7	4	1
237	88.06088541	6	3	1
238	92.29864069	3	5	2
239	86.37322507	4	3	1
240	52.61229062	3	4	0
241	52.37749178	4	4	2
242	94.6428337	5	2	2
243	55.06223807	2	5	2
244	19.1241172	5	3	1
245	40.79668709	7	1	1
246	23.73437681	6	3	0
247	79.47234432	3	2	2
248	25.76784124	9	4	2
249	34.90645353	4	1	0
250	3.917763462	3	1	1
251	13.16067523	3	2	0
252	95.13215895	4	2	2
253	32.59854345	2	5	1
254	60.39505798	4	2	1
255	81.1391155	6	3	2
256	11.08227738	1	4	0
257	68.66848704	0	4	0
258	23.84692669	3	5	0
259	3.976213217	0	1	0
260	91.97406581	3	4	1
261	2.023462916	9	3	1
262	81.14623443	7	5	0
263	71.64532254	2	3	0
264	54.86828127	4	5	0
265	56.12676084	9	3	1
266	75.04524223	4	1	1
267	56.91901219	1	3	0
268	50.19586445	5	4	2
269	88.29056217	4	1	1
270	63.55621993	8	4	1
271	88.34415333	0	1	1
272	76.57651833	2	5	2
273	35.40561113	6	1	1
274	38.86711131	9	3	2
275	66.030337	1	2	0
276	68.10005845	8	3	0
277	92.57167173	4	3	2
278	1.893493434	2	4	1
279	54.84549437	4	2	1
280	10.47581337	8	4	1
281	64.89896305	9	3	2
282	7.449791502	8	5	1
283	51.19467502	9	2	1
284	97.86461518	7	2	1
285	29.5042773	2	2	1
286	56.56954114	7	1	1
287	38.81689048	3	2	0
288	18.52644774	7	2	2
289	34.74289884	4	3	1
290	76.81772418	3	2	2
291	18.39987203	4	5	0
292	71.21766089	4	5	0
293	94.20561649	6	5	0
294	95.86936745	5	5	2
295	58.06663915	2	3	0
296	40.52754806	7	1	1
297	56.63151699	5	1	2
298	95.60773081	9	3	2
299	33.01413749	6	3	0
300	75.02947669	8	5	2
301	7.492498978	5	1	1
302	91.86131921	9	3	0
303	40.43678743	5	4	0
304	9.997610984	6	1	0
305	14.71838045	1	1	1
306	81.56567353	7	3	2
307	46.12182614	8	1	0
308	55.55735626	2	5	1
309	45.82969817	2	3	1
310	50.52959475	3	3	2
311	52.52798111	0	1	0
312	54.53686171	2	3	2
313	86.57438685	9	1	1
314	86.44964731	1	3	1
315	86.82308734	0	3	1
316	86.05659598	0	5	2
317	59.63973794	2	5	1
318	7.898778595	8	4	1
319	84.61359262	7	2	0
320	94.13327113	0	3	0
321	65.56300519	6	4	2
322	83.37735	0	5	0
323	25.32701837	2	5	1
324	23.12461276	0	4	0
325	7.538216759	9	3	0
326	45.29428589	3	5	2
327	48.17483214	8	5	1
328	66.54149513	4	4	0
329	72.20916264	9	1	0
330	95.1683072	0	3	1
331	30.28403465	5	1	0
332	17.32762156	2	1	2
333	47.94678991	0	1	1
334	98.16004676	2	4	2
335	12.95483721	0	5	1
336	27.14779306	1	3	2
337	15.53378325	2	3	1
338	99.21849867	9	2	1
339	57.9832249	1	1	1
340	22.92984567	0	1	0
341	83.42776914	2	1	1
342	62.71800936	9	3	0
343	19.95346122	6	3	0
344	29.35627177	1	1	2
345	45.33128904	3	5	0
346	21.02729244	0	1	1
347	41.25147956	8	5	2
348	5.239305284	3	5	2
349	66.68911032	2	2	2
350	65.94978883	7	4	2
351	69.51140903	6	2	0
352	22.2233727	7	3	0
353	12.22177728	2	2	0
354	50.60281923	6	5	0
355	93.92431611	8	2	0
356	14.578359	2	5	1
357	16.32731692	6	5	2
358	95.46660527	8	1	0
359	95.7675306	2	4	1
360	42.67252755	6	3	1
361	67.07068927	9	4	1
362	86.41603732	9	5	2
363	67.01013437	6	3	2
364	25.41941046	9	1	0
365	84.45005449	9	5	2
366	25.73094904	6	1	0
367	42.06490428	5	1	2
368	63.97321502	4	2	0
369	25.47424696	1	4	2
370	16.44812217	0	3	1
371	27.2139784	2	4	2
372	77.18692007	7	4	0
373	2.600028727	6	1	0
374	60.50550868	2	1	2
375	79.0420524	9	2	0
376	35.32216002	9	4	2
377	2.388145517	5	4	0
378	14.89219376	1	2	2
379	63.03552575	3	5	0
380	61.59102875	1	2	0
381	63.08574962	8	2	2
382	86.26198351	7	2	0
383	97.0322383	1	5	0
384	42.1979619	3	5	1
385	29.92112667	9	4	2
386	75.90991262	8	4	1
387	90.52839089	3	1	1
388	69.03049969	5	5	1
389	52.58351482	6	5	1
390	13.55815875	6	4	0
391	86.83113994	1	4	2
392	43.68364047	9	2	0
393	67.63282109	5	4	0
394	0.275948075	6	2	1
395	95.50568963	7	3	1
396	12.44786739	9	2	1
397	45.15033822	8	5	2
398	12.2508456	9	5	0
399	21.29399867	5	1	1
