# Supplementary material for: A fault-tolerant aware scheduling method for fog-cloud environments
Source: PLoS One. 2019 Oct 17;14(10):e0223902. doi: 10.1371/journal.pone.0223902 (PMC6797101; doi:10.1371/journal.pone.0223902)
Supplement: S3 File — (TXT) [file pone.0223902.s003.txt]

no.	MI	S_Time	E_Time	type
0	55.44	1	11	0
1	9.88	6	8	2
2	12.20	6	6	0
3	71.58	2	10	2
4	84.73	0	4	0
5	17.99	1	7	0
6	30.57	7	8	1
7	69.17	4	11	0
8	93.05	0	8	1
9	24.72	2	8	0
10	33.43	1	2	2
11	98.24	0	7	0
12	92.01	2	5	2
13	82.89	1	6	1
14	80.90	1	12	0
15	69.36	7	2	1
16	15.45	2	5	0
17	2.84	2	11	0
18	29.08	4	5	0
19	32.61	0	13	0
20	59.23	6	11	0
21	69.04	0	8	0
22	23.46	9	8	1
23	16.10	8	2	2
24	10.40	4	8	0
25	32.07	2	13	2
26	34.48	1	13	2
27	66.85	9	5	2
28	39.51	3	14	2
29	95.98	4	6	1
30	88.54	6	2	1
31	5.01	3	10	0
32	81.93	4	2	1
33	77.32	3	4	0
34	11.16	8	4	1
35	67.92	7	7	0
36	39.04	3	7	2
37	64.33	8	8	0
38	60.55	3	8	2
39	29.04	0	5	1
40	64.14	8	3	2
41	6.32	0	12	0
42	51.61	8	13	1
43	6.32	8	7	1
44	44.02	1	8	2
45	46.37	3	8	0
46	9.40	7	7	2
47	87.22	3	3	0
48	36.82	7	9	2
49	88.39	8	10	1
50	18.77	7	5	2
51	24.56	0	4	2
52	43.35	9	9	1
53	17.72	3	11	2
54	63.84	9	6	2
55	3.67	5	10	2
56	16.25	9	5	0
57	46.79	8	8	1
58	91.87	7	5	0
59	25.05	3	7	1
60	42.43	3	7	0
61	57.99	7	1	0
62	33.54	5	5	2
63	62.29	2	6	2
64	51.93	0	1	2
65	76.70	2	6	1
66	39.55	0	4	2
67	87.23	0	6	1
68	87.23	2	7	2
69	27.82	8	4	0
70	59.82	0	8	2
71	67.20	5	10	0
72	24.52	2	8	0
73	78.87	3	8	1
74	46.48	9	1	1
75	77.20	3	12	0
76	52.03	6	6	2
77	88.75	8	11	0
78	38.81	8	9	0
79	84.79	3	9	0
80	28.51	0	6	1
81	36.02	5	6	1
82	10.37	7	8	0
83	84.44	1	8	1
84	77.64	1	4	1
85	44.61	5	4	1
86	57.54	1	6	2
87	73.02	5	3	0
88	10.64	9	7	1
89	86.45	0	3	0
90	50.65	3	4	0
91	32.08	6	10	2
92	82.60	2	8	1
93	25.65	8	5	0
94	65.41	1	7	1
95	27.93	4	9	0
96	42.69	0	5	2
97	27.86	8	8	1
98	52.73	9	10	1
99	14.17	9	11	1
100	38.21	7	11	0
101	28.89	2	7	0
102	10.60	4	2	1
103	19.46	4	11	2
104	13.14	7	13	0
105	81.28	0	11	0
106	92.21	5	1	0
107	45.04	2	9	0
108	18.24	7	5	1
109	98.40	2	4	0
110	40.93	1	9	0
111	5.00	7	5	1
112	24.28	1	4	1
113	69.31	7	5	2
114	81.67	0	13	1
115	45.90	7	9	0
116	22.99	9	7	2
117	51.17	4	7	1
118	99.48	1	9	1
119	73.80	3	7	2
120	18.75	4	5	0
121	73.10	5	8	2
122	59.19	0	6	1
123	65.96	8	10	2
124	45.37	2	2	2
125	1.67	6	6	2
126	39.57	5	5	0
127	42.36	0	1	2
128	5.79	4	7	1
129	35.95	0	14	1
130	47.18	2	6	1
131	51.11	8	5	0
132	60.67	0	12	1
133	83.24	8	3	2
134	46.44	0	14	2
135	55.44	5	11	0
136	82.70	7	5	2
137	33.40	4	6	0
138	58.90	8	5	0
139	24.84	1	9	1
140	48.95	9	2	2
141	41.57	1	7	2
142	95.82	5	4	2
143	97.82	0	13	1
144	92.47	3	4	2
145	83.27	1	7	2
146	92.23	3	6	2
147	57.42	4	12	0
148	33.77	5	10	0
149	21.95	8	5	1
150	4.44	5	11	1
151	48.02	5	7	2
152	15.05	3	13	0
153	46.61	3	7	1
154	37.41	7	8	2
155	23.73	1	5	2
156	91.29	6	9	2
157	88.59	1	12	0
158	15.82	1	8	2
159	83.14	6	7	2
160	44.12	1	2	1
161	26.17	3	2	1
162	62.93	8	14	1
163	80.65	3	11	0
164	78.71	3	11	1
165	2.67	6	4	0
166	70.59	5	12	0
167	72.51	3	9	0
168	93.84	6	7	1
169	62.99	5	2	2
170	10.98	7	7	2
171	86.16	5	6	2
172	45.71	0	9	1
173	11.21	4	8	1
174	66.03	0	5	2
175	18.77	1	11	1
176	75.17	1	9	2
177	35.02	6	7	2
178	27.20	8	11	0
179	69.69	2	11	1
180	25.37	9	10	0
181	32.68	0	4	1
182	24.68	0	9	0
183	88.41	1	10	0
184	54.93	9	10	1
185	38.34	4	7	2
186	64.74	2	5	1
187	86.26	1	3	2
188	16.27	5	1	1
189	68.54	0	9	0
190	21.92	5	5	1
191	77.04	5	5	2
192	16.77	7	6	0
193	11.57	3	11	2
194	59.06	1	6	2
195	47.52	9	5	1
196	48.09	7	5	2
197	1.83	9	9	1
198	95.27	3	7	2
199	91.94	3	8	1
200	21.57670275	7	8	2
201	45.66442126	9	11	2
202	83.95937434	5	6	0
203	9.991712073	0	2	2
204	5.609488245	8	5	1
205	36.95267998	0	14	1
206	44.29787087	4	9	0
207	79.75642708	5	5	2
208	23.93288634	7	4	0
209	7.853395589	1	7	2
210	89.51466751	2	13	2
211	57.14560797	2	10	0
212	61.22259991	7	9	2
213	41.29147545	6	6	0
214	73.27074083	3	7	1
215	92.19102514	9	7	2
216	53.57587417	2	6	1
217	90.11527504	5	5	2
218	97.46518665	1	8	1
219	20.29905087	1	10	0
220	54.5786302	5	7	2
221	69.06569995	1	10	2
222	33.08257957	0	5	1
223	15.74826401	4	6	1
224	5.752927254	0	7	2
225	78.40648314	7	2	0
226	3.852698894	7	3	2
227	55.38431854	4	6	0
228	88.26775988	6	6	0
229	5.912237878	8	10	2
230	36.13706142	5	12	0
231	21.86651753	9	7	2
232	15.72262178	1	5	2
233	37.97513976	5	4	2
234	97.81579127	6	5	0
235	81.10981774	6	8	1
236	50.922647	5	8	0
237	68.8651496	4	11	2
238	45.42494497	6	6	2
239	17.47825283	9	6	2
240	79.08613906	5	4	0
241	6.871459981	1	5	1
242	4.176324192	4	6	0
243	88.78919212	1	3	0
244	98.48293976	6	10	1
245	74.21462304	8	11	0
246	41.9789468	7	9	2
247	36.15012598	4	8	0
248	25.96904693	2	13	1
249	32.87571825	7	8	1
250	1.968756883	5	7	1
251	83.13905891	7	4	2
252	66.32001532	3	5	0
253	46.91607208	7	5	0
254	59.39876764	8	5	0
255	81.11232223	5	9	1
256	62.56611289	4	5	0
257	25.11453997	7	2	2
258	82.078245	6	4	0
259	22.98040063	4	2	2
260	13.91447739	6	4	0
261	5.164725108	0	10	2
262	11.40347089	8	11	1
263	21.4218808	9	4	0
264	35.15482917	8	9	2
265	70.16486421	0	10	0
266	13.2012441	6	6	1
267	61.29820658	8	6	0
268	28.14955652	6	7	0
269	12.5871906	0	8	2
270	18.03075689	2	9	1
271	93.21427824	5	1	0
272	56.49313678	6	6	0
273	31.98613629	7	7	2
274	98.51117505	2	11	2
275	44.67588747	0	4	1
276	57.40712384	8	13	2
277	89.43336993	4	9	0
278	56.14144433	7	4	2
279	93.13569207	3	8	1
280	19.0253859	5	13	0
281	48.22773315	5	11	2
282	27.8885898	0	11	2
283	1.332727145	4	12	2
284	97.86535444	7	9	1
285	60.64412983	5	4	0
286	69.72682129	0	11	2
287	21.13849672	8	7	0
288	41.69082559	8	9	1
289	46.76546389	8	9	1
290	80.51450674	3	6	2
291	82.63793501	9	7	2
292	89.81481604	8	9	1
293	4.831348342	2	7	1
294	84.15755502	9	8	1
295	32.9852547	0	7	0
296	67.35758946	4	12	0
297	91.39048794	6	9	2
298	11.24955944	1	13	1
299	77.6454557	7	7	1
300	39.79090905	4	13	1
301	45.22674051	9	9	1
302	69.52764565	9	14	1
303	7.386570112	8	10	1
304	1.606964957	3	9	0
305	35.90252648	2	3	0
306	54.89313467	7	9	2
307	59.41018356	3	10	2
308	96.47618513	6	4	2
309	62.33270099	1	5	0
310	8.396591517	1	4	0
311	72.60809651	0	2	2
312	72.05653139	0	5	0
313	58.82939654	7	11	1
314	79.02365224	4	3	2
315	63.35550354	1	1	1
316	79.6986672	8	3	0
317	26.83417924	2	7	1
318	57.43927658	9	9	0
319	55.87101867	0	9	0
320	1.828786157	5	2	0
321	5.269820936	4	7	0
322	67.24143677	4	3	2
323	88.28714315	2	3	0
324	67.32712674	0	1	1
325	21.85885823	8	12	1
326	1.925887801	7	4	0
327	85.9263411	6	13	1
328	3.439519183	7	8	2
329	79.8527481	5	10	2
330	0.711096827	3	3	1
331	44.63600936	2	9	0
332	19.07030547	4	3	2
333	8.706087726	5	1	1
334	11.73566371	0	3	1
335	56.42505928	9	1	2
336	80.70734452	4	5	0
337	38.50466871	7	6	1
338	90.36441494	2	11	0
339	22.13072672	8	2	2
340	46.81865493	6	1	1
341	26.80771382	8	7	2
342	34.60661063	8	10	1
343	37.12900417	5	10	1
344	86.46594266	0	4	1
345	25.3193821	0	6	2
346	39.16958247	4	2	2
347	93.41199804	8	11	2
348	31.42811721	1	5	2
349	85.68379612	2	5	0
350	31.82292672	7	8	1
351	90.65714061	5	9	2
352	82.86708012	2	9	1
353	3.064715922	2	6	1
354	13.13134673	1	9	1
355	67.06752094	3	9	1
356	36.23613753	3	3	0
357	10.16113627	5	8	0
358	58.2672431	4	11	0
359	40.52713816	6	3	0
360	3.661434426	1	10	1
361	20.15339596	8	13	2
362	49.99264883	9	11	1
363	73.00400419	2	8	0
364	11.74293168	7	10	2
365	40.89185014	9	14	1
366	95.0715918	0	11	2
367	87.69916154	3	8	0
368	18.28906017	1	5	1
369	79.36837497	7	4	0
370	37.14763548	5	2	0
371	34.77320551	5	6	2
372	40.46039827	7	10	0
373	29.96202427	2	11	0
374	17.15043753	5	4	2
375	97.73760017	6	10	1
376	21.40483977	6	12	1
377	64.32445307	2	7	0
378	39.06655414	2	5	1
379	9.557937319	7	5	2
380	2.640310655	2	2	2
381	18.26529125	1	11	1
382	97.41133201	4	12	1
383	76.86221626	9	5	2
384	83.62504654	1	8	2
385	1.679739521	8	12	0
386	29.85113206	8	11	2
387	82.84020729	5	6	2
388	83.03430352	5	7	1
389	58.09863884	5	10	0
390	0.230600625	5	8	1
391	95.96908172	3	2	1
392	95.0539322	7	10	0
393	0.836436224	6	9	1
394	23.96573817	1	11	0
395	75.19833691	9	10	2
396	69.38868796	9	12	2
397	13.02515523	1	11	2
398	56.01585705	3	12	1
399	44.69289688	7	8	2
400	43.29997156	4	3	1
401	11.55408031	8	3	0
402	85.41763132	7	4	0
403	47.51599786	1	4	1
404	82.75721682	9	4	2
405	9.041860183	6	1	0
406	19.13538451	6	2	2
407	81.64356487	8	2	1
408	94.76358652	7	1	2
409	31.03546004	9	4	2
410	99.32935613	2	1	0
411	35.83339674	6	5	0
412	73.25172477	7	2	2
413	52.01416374	5	3	1
414	32.61614957	7	1	1
415	42.7391484	6	2	1
416	95.16581093	4	5	0
417	87.05227535	6	3	1
418	60.9084331	8	2	0
419	11.35415131	3	2	1
420	57.54161768	3	4	2
421	52.49699116	1	2	1
422	77.12655883	5	4	0
423	58.27721066	5	3	2
424	48.26247409	9	1	2
425	92.4252625	6	5	1
426	72.1641444	8	1	0
427	36.45364652	1	4	2
428	37.6872866	4	2	1
429	38.09341033	9	5	0
430	87.11380856	1	3	1
431	93.70044774	0	1	2
432	22.62874175	2	2	2
433	55.85566137	1	5	1
434	24.77421685	3	4	2
435	18.44304295	4	1	2
436	34.01382314	7	1	0
437	11.00906358	9	3	0
438	63.37308099	5	5	2
439	86.13862092	6	4	2
440	83.6774093	6	3	1
441	83.57102834	5	2	0
442	7.277307658	4	5	1
443	71.90606474	7	5	1
444	80.81363172	9	2	1
445	77.39903912	8	5	2
446	71.79568728	3	2	1
447	44.41301168	6	3	0
448	37.73477557	8	5	1
449	20.83090844	7	4	0
450	83.15737196	5	4	1
451	60.79107923	4	4	0
452	63.45743672	0	2	1
453	3.997344737	1	1	1
454	69.08185449	7	3	0
455	15.88949869	9	3	1
456	9.609703028	9	1	2
457	78.17878075	5	5	2
458	13.97175131	9	3	0
459	67.72759551	9	5	0
460	56.94095707	0	1	1
461	40.3555647	7	2	1
462	32.58214909	3	5	2
463	2.114636419	7	3	1
464	62.39168235	8	2	2
465	57.05603847	3	2	2
466	69.71561904	2	1	0
467	58.68931112	2	2	1
468	85.0252997	5	4	0
469	63.83483356	4	4	0
470	52.58443706	1	2	2
471	92.56105081	7	1	1
472	82.68128936	2	3	1
473	82.38003181	4	4	1
474	68.35917008	0	4	1
475	29.83270934	0	5	2
476	5.548404294	0	2	0
477	41.64636679	7	4	0
478	28.98796916	8	3	0
479	51.9867727	5	2	0
480	65.86494299	0	2	0
481	37.52598726	5	1	2
482	29.61373248	2	3	0
483	86.31499605	6	4	2
484	35.25330666	9	5	1
485	18.51811694	6	1	1
486	58.96218483	5	3	0
487	99.11216881	6	2	2
488	24.70208666	4	5	1
489	95.39059377	5	4	0
490	14.74924561	7	5	2
491	35.02036214	8	4	2
492	74.66318685	0	3	0
493	34.45170738	3	4	1
494	50.05762285	9	3	1
495	65.23238069	8	5	1
496	29.40867901	9	1	1
497	67.7941025	1	4	2
498	20.84481001	0	1	0
499	61.10049263	1	1	1
500	38.21644081	8	2	1
501	44.30089756	4	1	0
502	35.65773606	0	4	1
503	59.19799598	0	5	2
504	41.0025085	5	5	0
505	90.1216407	2	4	1
506	87.85685689	1	2	1
507	30.76906725	2	5	0
508	6.272880441	6	5	2
509	23.89609007	2	4	2
510	73.80222979	7	3	0
511	10.63483821	3	5	2
512	16.31312475	5	5	2
513	2.10994815	7	4	2
514	50.54085299	5	3	0
515	98.62650757	1	3	1
516	8.538368166	1	3	1
517	22.86929039	4	3	1
518	7.722402294	7	2	0
519	27.70000119	5	5	1
520	60.29126154	9	3	2
521	73.65252843	9	3	2
522	21.84561233	5	4	2
523	14.45646077	8	3	1
524	68.29403123	5	1	2
525	70.78719268	0	1	2
526	29.88495354	5	3	2
527	74.34933426	9	2	2
528	47.85524969	7	5	2
529	61.19003016	6	3	1
530	84.5061884	6	5	0
531	75.30207913	8	4	1
532	1.911323485	1	1	2
533	85.39105563	4	2	1
534	39.33860618	6	1	0
535	72.68817374	8	3	2
536	27.26647075	3	1	2
537	53.09487136	5	1	0
538	34.72330832	7	4	0
539	65.29237719	5	5	2
540	18.71419589	0	4	0
541	40.77564237	8	5	2
542	16.57952871	9	2	1
543	63.09288299	8	1	1
544	86.58213963	0	5	0
545	83.66090244	8	2	0
546	28.48420853	6	5	2
547	17.58201635	6	1	2
548	80.37479262	7	4	0
549	15.93004816	3	3	2
550	21.04009077	9	1	0
551	56.81518788	7	3	1
552	59.76867142	5	2	0
553	98.19618105	7	4	1
554	19.9493108	5	2	2
555	35.56680664	0	3	1
556	43.04772713	6	5	1
557	10.97122406	3	4	1
558	70.84528502	0	2	1
559	67.96609848	8	3	1
560	7.405641281	8	3	1
561	69.84524481	9	2	1
562	27.18102016	1	2	2
563	52.62910557	0	4	1
564	55.54991865	2	2	1
565	78.63040344	0	2	0
566	90.49477936	5	4	1
567	25.55712619	8	4	0
568	66.97505353	4	3	2
569	73.13005104	0	5	1
570	26.04439227	3	2	0
571	70.66617712	4	4	1
572	9.165029715	6	1	1
573	24.23918404	6	1	2
574	80.32793159	0	3	1
575	19.54776536	9	1	1
576	43.95115071	5	1	0
577	36.67935133	4	1	2
578	31.27089452	9	3	2
579	31.95526909	5	4	1
580	28.93516081	9	3	2
581	71.36466162	1	5	0
582	30.02681576	7	4	0
583	19.62473609	9	2	2
584	68.82385948	9	4	1
585	33.16713235	2	1	2
586	65.42107493	9	4	1
587	79.61545097	4	4	2
588	64.12690822	9	4	2
589	15.47475739	9	5	1
590	15.78300113	9	2	2
591	99.1230694	7	3	0
592	32.30191811	4	2	2
593	86.97507278	6	1	0
594	76.15589157	6	1	2
595	69.18841165	7	2	1
596	47.09445063	6	5	0
597	55.34437848	6	4	0
598	29.07030238	8	5	0
599	44.42074992	4	3	1
