# Supplementary material for: A fault-tolerant aware scheduling method for fog-cloud environments
Source: PLoS One. 2019 Oct 17;14(10):e0223902. doi: 10.1371/journal.pone.0223902 (PMC6797101; doi:10.1371/journal.pone.0223902)
Supplement: S4 File — (TXT) [file pone.0223902.s004.txt]

no.	MI	S_Time	E_Time	type
0	99.35	6	6	2
1	53.20	1	10	1
2	96.04	1	9	0
3	99.59	6	4	0
4	21.64	4	5	1
5	85.32	1	3	1
6	44.46	4	10	2
7	0.75	9	9	2
8	86.57	3	4	2
9	23.34	4	6	0
10	61.74	5	3	1
11	52.13	5	3	2
12	77.40	6	4	0
13	4.26	4	5	0
14	72.21	3	3	2
15	25.39	4	8	0
16	60.92	6	7	0
17	35.67	5	5	1
18	98.23	0	8	0
19	48.24	7	2	0
20	73.20	5	11	2
21	53.38	6	3	2
22	28.90	2	12	2
23	75.73	4	13	0
24	30.64	6	6	1
25	13.65	8	6	1
26	51.06	5	4	1
27	37.38	9	14	2
28	50.99	1	6	1
29	57.13	4	5	2
30	35.82	0	8	0
31	38.17	7	8	0
32	90.59	8	9	2
33	78.11	7	6	2
34	95.66	4	9	1
35	58.18	4	10	1
36	40.17	1	4	0
37	57.78	1	10	0
38	64.32	4	6	2
39	31.91	7	5	0
40	80.30	4	9	2
41	17.94	1	4	1
42	85.01	2	11	2
43	22.66	1	9	1
44	12.72	8	2	1
45	35.53	5	4	1
46	82.02	7	8	1
47	83.87	0	6	1
48	67.03	3	9	2
49	28.20	7	12	0
50	35.47	9	12	1
51	8.25	0	4	2
52	96.46	7	14	1
53	90.24	1	8	0
54	31.31	3	10	1
55	4.65	3	7	1
56	73.39	8	10	1
57	32.76	3	10	0
58	32.33	6	10	1
59	85.16	2	8	1
60	33.75	6	7	1
61	6.59	9	10	0
62	92.41	5	7	0
63	92.18	3	5	2
64	61.15	3	4	0
65	64.84	9	4	2
66	61.61	3	4	2
67	44.94	9	4	2
68	65.95	4	4	1
69	76.09	6	9	2
70	62.66	5	4	2
71	98.70	5	7	0
72	87.58	0	4	2
73	95.10	0	4	1
74	59.96	9	13	0
75	86.44	5	7	1
76	3.68	3	9	1
77	61.01	5	10	0
78	28.18	7	13	1
79	47.59	1	5	0
80	88.09	1	4	1
81	18.81	1	10	1
82	60.91	1	8	0
83	4.50	9	3	0
84	57.69	9	5	2
85	76.01	6	6	0
86	73.39	2	4	2
87	17.55	6	8	2
88	48.70	9	11	1
89	68.07	2	5	2
90	72.22	7	7	2
91	67.21	0	7	1
92	63.54	8	3	0
93	64.55	0	9	0
94	32.19	6	5	0
95	47.90	1	7	0
96	61.83	9	2	1
97	75.49	3	13	2
98	85.38	5	12	1
99	24.00	6	10	2
100	89.23	1	12	0
101	97.97	4	7	1
102	23.33	3	9	2
103	61.78	1	8	2
104	19.57	9	11	2
105	57.03	7	1	2
106	0.15	9	8	1
107	52.24	6	6	0
108	89.90	7	9	2
109	93.67	0	7	2
110	54.93	2	5	0
111	12.73	1	9	2
112	64.88	8	4	2
113	85.32	5	8	1
114	92.04	6	5	2
115	66.47	7	12	1
116	64.25	9	11	0
117	22.21	1	6	2
118	27.30	2	5	0
119	24.12	4	8	0
120	1.93	6	8	1
121	1.18	4	8	2
122	36.74	5	2	1
123	98.76	9	11	1
124	74.68	4	7	0
125	32.14	4	10	1
126	84.20	7	9	1
127	79.29	2	3	1
128	95.65	5	7	2
129	24.48	5	4	2
130	47.03	8	6	2
131	96.84	1	13	2
132	76.03	9	5	2
133	91.35	4	11	0
134	11.52	1	2	1
135	52.16	2	6	0
136	48.28	1	10	1
137	35.92	5	6	2
138	7.18	5	12	2
139	97.19	6	3	0
140	8.31	7	12	2
141	85.19	8	4	2
142	35.54	1	6	0
143	72.91	2	2	0
144	68.56	2	5	0
145	63.50	1	3	2
146	32.24	4	4	2
147	33.16	3	9	2
148	31.68	8	6	2
149	85.30	8	11	2
150	74.79	4	10	1
151	88.55	6	8	1
152	53.09	7	4	2
153	88.81	2	8	1
154	38.58	8	12	0
155	17.16	5	6	2
156	18.34	6	10	1
157	13.37	5	3	2
158	50.49	3	5	2
159	53.13	2	8	1
160	56.08	4	3	1
161	81.98	5	5	1
162	83.20	4	10	2
163	67.45	1	8	1
164	35.28	6	7	0
165	82.76	0	10	1
166	31.01	9	8	1
167	20.18	3	5	2
168	57.39	3	11	0
169	85.92	5	7	1
170	61.50	2	11	0
171	11.66	4	8	0
172	3.72	4	4	2
173	88.26	6	5	1
174	6.11	8	1	1
175	50.00	5	2	2
176	55.35	1	6	2
177	59.21	1	11	2
178	9.79	3	13	0
179	59.01	7	6	0
180	3.04	2	13	2
181	35.20	8	3	2
182	60.27	3	3	0
183	71.63	2	2	2
184	78.25	1	14	2
185	66.37	5	8	1
186	15.38	4	3	2
187	33.33	9	4	0
188	56.90	7	7	2
189	49.34	8	2	1
190	90.39	3	8	1
191	30.18	8	10	1
192	33.10	9	8	0
193	16.25	6	6	0
194	85.99	2	5	1
195	29.57	3	14	2
196	56.49	1	8	2
197	43.08	1	11	2
198	99.81	6	5	1
199	84.98	2	6	0
200	4.214889376	7	10	1
201	38.54699372	7	14	1
202	70.23596781	5	7	2
203	92.06256973	2	1	1
204	75.44457505	7	13	2
205	97.06522363	2	3	1
206	64.00742823	4	6	2
207	55.41122607	1	9	2
208	6.952861936	1	8	1
209	42.94055647	5	2	0
210	62.07398405	2	7	0
211	11.45727728	3	3	2
212	46.27635927	7	11	2
213	34.19319635	6	8	1
214	90.29525482	9	8	1
215	73.86854498	0	13	2
216	96.35427844	7	4	2
217	51.37412222	5	8	1
218	2.19844685	1	2	2
219	91.08061678	0	5	2
220	83.29704106	6	9	1
221	66.62230325	4	4	1
222	2.484307565	2	2	2
223	64.26660099	3	5	2
224	1.318925145	5	2	2
225	87.61068388	7	12	0
226	38.86592018	4	11	1
227	1.803657612	2	6	1
228	22.75715547	9	8	1
229	86.01638056	6	12	0
230	40.87950554	2	6	0
231	60.90559556	2	13	2
232	71.11693713	3	6	2
233	35.89174103	7	6	2
234	12.10199721	1	7	0
235	82.76572378	3	11	2
236	27.5644134	4	10	2
237	75.99265757	1	5	2
238	9.201194419	3	10	1
239	91.45804641	8	10	1
240	0.84603715	8	10	2
241	51.94531821	8	6	0
242	97.78770101	9	9	2
243	18.49646393	6	5	1
244	79.19130294	4	10	1
245	3.087644352	9	9	2
246	55.30625319	4	12	2
247	27.22364851	3	9	2
248	62.26668807	7	4	1
249	80.46866898	2	8	2
250	94.08682359	1	6	1
251	62.38988098	5	12	2
252	92.28662726	7	4	1
253	14.11823264	8	10	2
254	85.23206056	3	12	0
255	86.91765863	7	6	1
256	17.69211117	2	8	2
257	46.21463013	9	12	2
258	65.25636629	5	9	0
259	87.64495479	3	7	1
260	47.65693313	7	10	0
261	15.79614458	4	4	0
262	11.0401502	2	13	0
263	61.22997939	1	13	1
264	47.76462619	1	12	0
265	49.8402667	4	3	2
266	93.65323093	8	9	0
267	29.6018497	4	12	2
268	83.45160449	4	8	2
269	8.173069193	6	1	1
270	89.23386711	4	6	0
271	89.76452849	5	6	0
272	52.53911862	8	11	2
273	10.74113344	1	10	2
274	57.62194242	3	5	0
275	40.6598725	7	5	2
276	30.36594825	7	13	2
277	91.00782175	6	8	2
278	11.43321241	3	9	1
279	13.75043679	3	4	1
280	46.23823603	0	6	2
281	63.96398592	0	9	2
282	68.98240371	1	2	1
283	19.63799888	6	5	2
284	2.925786832	5	11	2
285	48.58441238	8	9	1
286	61.97316864	1	4	1
287	25.25831778	9	9	0
288	8.316881304	2	10	2
289	38.58284131	3	9	1
290	19.26032968	5	5	1
291	63.38465226	9	11	0
292	54.8254612	3	10	2
293	9.428533292	5	6	0
294	70.94238063	8	13	1
295	52.49934678	6	5	2
296	42.19105946	9	8	0
297	10.59104141	9	9	1
298	85.13532528	7	5	0
299	95.21733544	3	9	0
300	59.62828252	4	9	1
301	63.44070808	1	13	0
302	45.63504207	6	13	1
303	91.61773624	4	12	0
304	1.672725906	6	8	1
305	87.83130993	8	4	1
306	69.15125372	3	12	1
307	12.40626588	4	7	1
308	32.58862083	4	8	0
309	86.04730077	2	6	0
310	77.7953586	5	6	0
311	88.80311022	2	5	1
312	82.19907392	8	1	1
313	23.72621216	0	11	0
314	95.95562078	0	8	2
315	20.3011178	8	4	0
316	52.5994505	6	10	1
317	50.89598896	6	4	1
318	88.56552663	6	12	2
319	7.140819196	8	5	0
320	7.403213719	3	6	1
321	29.98046922	7	8	1
322	66.73036612	9	9	2
323	96.24673681	3	7	2
324	52.0569216	7	2	0
325	15.3778341	5	13	1
326	80.77636475	9	10	1
327	3.141566309	9	9	1
328	17.77548548	2	10	0
329	73.51454932	7	7	0
330	20.45535766	5	6	1
331	70.49273876	0	6	1
332	2.501007929	9	8	2
333	81.10141148	1	9	0
334	36.62604381	8	1	0
335	72.78669711	1	12	1
336	95.44176763	2	7	1
337	9.203118121	2	8	0
338	96.15524522	6	4	0
339	10.67100648	2	11	2
340	42.98841201	7	7	0
341	32.70660046	0	12	0
342	88.61566608	6	11	1
343	10.34015297	8	7	2
344	14.08779268	4	3	0
345	6.459341284	7	2	1
346	63.00611482	9	9	0
347	34.7361837	4	10	0
348	19.26339833	6	4	0
349	59.73798557	8	7	0
350	91.17120024	9	9	1
351	28.45460199	3	7	0
352	61.35059187	5	7	2
353	0.507350912	7	3	0
354	73.95270618	0	6	2
355	3.212107669	5	6	1
356	71.87672624	9	8	2
357	4.586244673	8	9	2
358	14.06045669	7	8	0
359	91.22936189	6	7	0
360	60.92460402	7	3	0
361	91.50273545	0	13	0
362	35.58932036	3	12	1
363	61.11455035	7	6	1
364	65.33530123	7	8	2
365	87.72302977	4	12	2
366	69.84593183	7	2	0
367	93.06079201	8	4	0
368	88.08659405	7	4	2
369	0.131057512	1	11	0
370	17.17908647	3	6	0
371	99.83180573	2	6	1
372	32.44456805	0	12	2
373	21.58745087	5	5	0
374	11.31808091	8	7	2
375	69.7906468	0	9	0
376	93.21035478	6	11	2
377	38.89175385	5	6	2
378	52.44489953	9	3	0
379	28.44397828	1	9	1
380	99.37359428	2	5	1
381	16.15237572	8	6	2
382	42.72635067	1	5	2
383	29.83722239	5	14	0
384	15.51142651	9	3	1
385	46.26666513	2	9	2
386	68.88644632	7	10	0
387	59.46294752	3	7	1
388	2.970778198	7	10	0
389	82.70104322	5	8	1
390	49.74126525	6	10	2
391	91.34533382	5	8	0
392	5.701638271	0	11	1
393	41.9416045	2	8	0
394	99.31977274	1	5	1
395	35.66578985	0	11	1
396	18.34469071	3	11	0
397	50.63349129	4	6	1
398	8.662631214	2	6	1
399	26.99321747	0	8	0
400	4.080185395	0	6	2
401	10.70132219	4	9	2
402	33.74059395	5	12	2
403	23.01950872	0	4	1
404	3.36806137	3	13	2
405	74.62944382	6	8	0
406	5.764286533	4	11	0
407	42.75640175	9	13	0
408	53.73860445	1	12	2
409	76.55457696	1	12	2
410	61.30827777	3	7	0
411	50.73693788	5	9	2
412	52.29897105	8	11	1
413	42.0953168	3	9	1
414	82.28510592	8	11	0
415	27.80250648	9	11	2
416	0.621628301	7	5	0
417	74.23188845	0	10	0
418	27.88274085	6	11	0
419	4.723956351	7	6	1
420	82.80659558	1	5	1
421	32.39262493	3	4	0
422	46.88780976	9	10	1
423	6.430807367	8	9	0
424	3.163412303	5	11	2
425	78.38962583	1	7	1
426	55.27650041	9	10	1
427	15.78585533	7	2	2
428	9.74281427	7	7	2
429	67.54094446	9	12	2
430	74.22674136	0	4	0
431	62.48203952	8	4	2
432	38.44992678	4	4	2
433	77.76582029	7	6	2
434	48.52073713	9	8	0
435	19.18449977	5	9	1
436	14.54610695	1	8	1
437	2.233969106	4	10	1
438	69.29154605	7	9	1
439	1.194410556	6	9	1
440	33.34508604	3	7	1
441	95.61662633	5	9	2
442	24.1802237	1	9	1
443	61.57633959	4	10	0
444	90.52972038	9	14	2
445	51.97322589	8	10	0
446	42.46827902	2	6	2
447	0.578596889	6	8	0
448	45.06028782	7	11	2
449	13.42840953	2	11	1
450	13.3660206	0	8	0
451	2.411989849	5	7	1
452	35.40045543	3	2	0
453	87.3938143	7	2	1
454	66.93196303	2	12	0
455	27.5529057	3	14	1
456	95.17568381	1	13	0
457	89.54520014	2	7	1
458	84.12789251	7	13	0
459	60.54554245	0	10	0
460	29.95681118	4	1	0
461	39.00937115	6	10	1
462	48.53190228	2	7	1
463	97.23837764	4	8	2
464	80.72618749	6	13	1
465	81.28864883	5	7	1
466	43.17853654	9	7	2
467	17.18246205	5	7	0
468	58.22760387	5	6	2
469	43.45767931	1	7	1
470	43.2064762	9	5	1
471	71.36252836	6	8	0
472	48.63950811	4	5	2
473	89.46420811	8	7	2
474	34.69098757	6	4	1
475	25.16547283	9	4	2
476	2.489136844	7	2	2
477	74.04851148	2	11	1
478	67.87495258	6	9	2
479	96.15326283	5	9	0
480	5.587928602	3	3	2
481	52.9332022	0	10	2
482	49.54492965	0	6	1
483	74.78486622	1	10	1
484	10.37384558	5	12	0
485	89.36215915	4	8	2
486	74.88121008	7	7	2
487	15.92238903	5	11	0
488	92.29183219	0	6	1
489	21.9229746	8	10	2
490	53.05345835	2	11	2
491	1.355860254	7	12	0
492	96.31342966	2	4	1
493	88.77007914	7	5	1
494	69.3076005	9	11	1
495	17.87164613	6	11	1
496	99.76584116	1	14	1
497	17.45277043	0	5	1
498	69.22179753	0	5	0
499	19.76970998	9	5	1
500	19.83393855	1	13	0
501	22.2494636	5	5	1
502	26.53535781	3	5	0
503	59.65377845	1	2	0
504	51.84206038	5	8	2
505	63.89395949	1	7	0
506	11.17914223	9	2	1
507	26.8915036	6	3	0
508	69.74776723	8	9	0
509	95.74264898	8	6	2
510	12.14589477	8	11	0
511	42.20001243	2	5	2
512	6.140814365	3	10	1
513	50.08586683	4	12	1
514	10.27122101	8	10	0
515	48.79052951	2	2	0
516	18.73113393	0	6	1
517	40.24309968	5	9	0
518	50.0068242	1	11	0
519	49.90643355	3	6	1
520	93.64184394	1	13	2
521	52.21081125	8	11	0
522	75.5558597	8	10	1
523	49.48519577	2	11	1
524	86.54377018	5	8	2
525	69.85210489	3	3	0
526	85.17651496	5	8	0
527	26.00572456	7	14	0
528	31.61204861	5	12	1
529	22.8387785	9	7	1
530	53.81640692	4	10	2
531	52.94452348	9	13	1
532	46.85228553	3	3	2
533	58.54833071	2	9	2
534	31.45984594	9	9	1
535	0.323670393	9	10	2
536	54.09587309	9	8	2
537	99.02755012	0	7	2
538	30.33649893	5	12	1
539	81.35896329	9	8	1
540	23.34689877	6	5	1
541	28.14908746	0	11	0
542	4.474905262	4	12	1
543	61.9453283	9	12	0
544	41.52926075	6	4	1
545	87.1432784	3	9	1
546	50.57534796	6	10	2
547	75.79557912	8	10	2
548	92.08068639	1	8	2
549	6.098998059	4	5	2
550	37.95241229	0	12	2
551	50.51133359	4	9	1
552	60.74993318	5	10	2
553	94.19094706	7	8	0
554	21.12780827	8	10	1
555	84.47894361	0	2	1
556	49.75893768	7	8	2
557	31.3550251	8	7	2
558	13.94830035	5	2	1
559	80.54403062	7	12	1
560	33.22340035	5	13	1
561	45.62340175	2	11	0
562	15.62564263	8	4	2
563	26.83528554	9	3	0
564	59.23811455	3	3	2
565	46.82298727	3	5	2
566	73.34062824	7	6	0
567	17.8537505	0	10	1
568	51.29039281	0	5	1
569	5.784814633	9	5	1
570	94.07224432	6	5	1
571	23.32687983	8	8	1
572	32.98485337	4	9	1
573	65.32917071	2	10	1
574	46.75140933	4	1	0
575	45.51741033	7	11	0
576	97.63665715	5	7	0
577	94.46245068	9	6	2
578	71.89872971	6	12	0
579	76.92281136	3	6	2
580	33.66299653	7	13	1
581	42.83781554	2	4	0
582	57.5391707	7	10	0
583	89.72155625	8	10	1
584	43.57025652	7	12	2
585	76.49732777	8	7	0
586	42.01696705	2	10	0
587	59.23078212	1	8	2
588	42.06527338	3	13	0
589	20.63741195	1	11	1
590	73.64926628	5	10	2
591	19.24165999	3	12	0
592	59.81682147	7	9	2
593	72.90339265	2	7	2
594	0.168707849	5	10	0
595	19.99862391	8	8	0
596	45.72988853	2	9	2
597	50.90398187	5	10	2
598	26.92027719	9	9	1
599	45.16839722	7	8	2
600	1.911265911	9	5	1
601	76.04798932	1	3	1
602	1.734693121	7	3	0
603	58.44584184	7	3	2
604	63.74592343	8	4	2
605	43.41588637	4	5	0
606	66.53576844	9	1	0
607	4.888425423	5	3	0
608	3.441029568	9	4	0
609	73.7552001	6	2	2
610	42.32645594	9	5	1
611	61.73979226	0	4	1
612	20.73803894	0	5	2
613	70.97281456	2	5	0
614	39.24359445	7	5	1
615	27.44326871	7	2	2
616	22.30484428	6	5	0
617	16.22865604	5	5	2
618	53.42672231	8	3	2
619	96.98284039	9	5	2
620	18.61976628	0	5	0
621	98.25439174	4	2	1
622	18.54506795	0	1	2
623	32.85242017	8	4	0
624	76.75540366	2	1	1
625	37.48720691	9	4	2
626	83.57644583	3	3	1
627	50.51270968	3	1	1
628	61.89939409	2	5	1
629	90.44692215	4	3	0
630	53.99922918	8	3	2
631	81.87022621	3	5	2
632	42.66200341	1	1	0
633	99.88969847	6	1	2
634	15.96597374	8	4	1
635	54.15869248	1	4	1
636	41.6457625	7	4	0
637	28.20699326	8	3	2
638	63.36703834	9	2	1
639	30.09223776	2	4	0
640	0.905584192	9	2	0
641	4.716223931	3	4	0
642	43.56955376	1	1	2
643	32.42338007	2	1	1
644	50.58585438	2	3	2
645	72.64000046	7	3	0
646	24.41567545	8	1	2
647	67.2086734	8	3	2
648	40.33894789	0	2	1
649	3.19242532	5	5	2
650	28.52070491	2	3	0
651	25.21960399	9	2	0
652	34.88385206	6	5	1
653	92.28012204	6	1	1
654	41.07644914	2	3	0
655	48.37638826	6	4	0
656	89.14715146	8	5	2
657	93.9230051	0	3	2
658	19.65812237	3	2	1
659	55.66640643	3	1	2
660	49.58170192	8	2	0
661	26.08577793	5	4	2
662	77.08147486	2	4	2
663	1.896344563	5	4	1
664	84.74380991	3	5	1
665	73.53126544	8	3	1
666	74.4475644	5	4	1
667	46.62899004	2	5	2
668	11.07471936	3	2	2
669	54.97690765	3	5	2
670	70.5315577	2	5	1
671	36.56360695	5	1	2
672	59.59102506	7	5	0
673	7.311141732	0	2	0
674	92.35285019	2	4	0
675	86.32741074	6	1	2
676	42.07494154	8	3	0
677	84.23839534	3	3	1
678	5.466198222	9	2	0
679	0.370017695	9	3	2
680	42.56459214	9	3	2
681	42.82808615	1	1	0
682	66.24672046	0	5	2
683	97.43269637	1	5	1
684	89.63931196	9	3	2
685	93.30780276	1	5	1
686	10.95923042	3	2	0
687	69.63999243	9	5	2
688	59.28209644	8	5	0
689	18.52789031	1	1	1
690	67.56152495	3	2	0
691	56.03785528	5	5	2
692	56.19497401	9	5	2
693	75.52044176	2	1	2
694	95.37971188	3	2	1
695	46.569898	4	4	1
696	42.03467748	8	5	1
697	72.55599336	1	4	0
698	51.9194731	6	5	0
699	8.62337859	2	2	1
700	18.48107655	8	2	2
701	57.32323682	8	3	0
702	54.16600791	4	3	2
703	4.843492027	0	4	0
704	99.48276962	1	3	1
705	35.78686013	8	2	2
706	80.59748682	5	3	1
707	52.0778312	6	3	1
708	2.402452199	1	3	2
709	78.63390042	4	4	0
710	98.95213366	7	1	0
711	13.17115338	1	1	2
712	21.58211435	1	3	0
713	91.29807111	8	2	0
714	86.35020793	2	3	1
715	63.08178517	1	1	1
716	90.75396262	0	3	0
717	62.96252367	8	2	1
718	96.98388541	6	3	0
719	16.71584119	1	5	2
720	83.21589993	9	4	2
721	18.60236672	5	2	0
722	80.1720302	6	5	1
723	82.10544835	0	4	1
724	25.69627456	4	1	2
725	11.66072777	8	1	0
726	18.98488073	8	5	2
727	58.50659103	3	3	1
728	49.13956255	8	4	1
729	23.2648488	6	4	0
730	14.72111316	9	1	1
731	23.52590937	2	3	0
732	59.38259827	9	3	0
733	12.50773915	5	2	1
734	60.69659543	1	1	0
735	16.95813945	9	2	1
736	67.46744389	3	3	1
737	24.84647383	8	4	2
738	97.67262876	3	3	2
739	56.22442842	9	3	1
740	40.2469064	7	3	2
741	17.87683451	7	1	0
742	7.288595718	5	3	2
743	79.48201657	4	2	1
744	72.20878591	1	4	2
745	49.01137593	7	5	1
746	33.77591989	5	2	2
747	0.516716409	5	1	0
748	46.75756266	5	4	2
749	34.835227	4	2	2
750	72.05137215	7	2	2
751	13.0910077	1	3	1
752	38.66695968	7	4	1
753	85.77607251	4	5	0
754	40.37194684	1	4	0
755	61.001714	4	1	2
756	71.0270411	5	4	1
757	37.2653802	8	4	2
758	69.16551228	6	1	0
759	17.2451987	8	2	0
760	76.73147829	7	4	2
761	39.73209434	1	4	1
762	82.22893048	5	1	0
763	59.00494875	3	2	2
764	74.12601986	6	2	0
765	31.15532459	8	5	1
766	62.07335797	7	3	2
767	15.03817555	9	4	2
768	4.524660415	8	5	2
769	92.36840993	4	1	1
770	25.75297077	0	2	2
771	11.21630892	3	5	1
772	19.95825623	2	3	1
773	51.97875	7	5	1
774	54.54506032	5	4	1
775	69.22790981	3	2	1
776	77.55695216	6	2	0
777	88.04244425	6	4	2
778	31.37830181	2	4	1
779	56.18156198	2	4	0
780	17.07345666	4	2	1
781	61.46281882	0	4	1
782	89.69520159	1	2	1
783	84.7605259	6	3	2
784	20.48777692	1	3	2
785	71.39216872	6	2	0
786	34.54021745	9	2	2
787	52.2723127	3	5	1
788	23.38392742	8	5	2
789	50.40046118	3	4	0
790	78.82008276	6	5	1
791	21.92614366	0	2	1
792	43.8393586	9	4	1
793	75.57775117	8	1	0
794	53.56698507	1	3	2
795	24.65043622	9	1	1
796	84.29783767	5	3	2
797	32.44278571	0	4	0
798	8.406020952	4	3	2
799	0.385543783	6	5	1
