# Supplementary material for: A fault-tolerant aware scheduling method for fog-cloud environments
Source: PLoS One. 2019 Oct 17;14(10):e0223902. doi: 10.1371/journal.pone.0223902 (PMC6797101; doi:10.1371/journal.pone.0223902)
Supplement: S5 File — (TXT) [file pone.0223902.s005.txt]

no.	MI	S_Time	E_Time	type
0	44.91	9	8	1
1	12.88	7	4	1
2	12.89	5	3	2
3	10.03	0	8	1
4	91.15	1	7	1
5	38.35	2	2	1
6	26.78	7	7	2
7	60.44	2	10	2
8	16.85	2	8	1
9	12.32	6	7	1
10	35.57	5	7	2
11	36.30	6	8	1
12	43.53	5	9	2
13	28.66	9	9	2
14	23.95	0	5	2
15	20.32	6	5	0
16	25.29	8	8	2
17	19.58	9	7	2
18	5.87	8	5	2
19	82.19	8	10	1
20	4.66	4	8	1
21	64.75	2	8	2
22	55.03	2	4	1
23	16.07	6	7	0
24	23.01	4	10	2
25	48.25	1	9	1
26	64.87	6	10	2
27	24.16	1	11	1
28	76.00	7	3	0
29	15.23	5	5	1
30	32.32	6	4	2
31	53.98	2	12	2
32	94.99	1	11	1
33	41.66	8	9	0
34	7.27	2	6	1
35	80.93	0	5	1
36	67.73	3	3	0
37	58.90	9	2	2
38	22.56	7	8	2
39	59.39	2	10	0
40	45.84	4	6	2
41	51.04	8	2	1
42	73.63	6	6	1
43	38.23	9	2	2
44	66.51	4	9	1
45	37.02	3	7	0
46	28.20	1	11	1
47	93.59	5	5	1
48	85.64	5	7	0
49	89.46	2	12	1
50	44.11	2	10	2
51	29.27	1	2	1
52	59.30	6	8	1
53	40.24	5	4	1
54	89.30	1	8	2
55	11.67	7	7	2
56	36.10	8	10	0
57	34.55	1	5	2
58	1.90	1	10	1
59	52.77	7	4	1
60	85.50	1	11	2
61	99.37	2	10	1
62	68.63	3	10	2
63	36.75	6	5	0
64	28.48	2	7	1
65	12.28	2	12	1
66	8.32	1	5	2
67	18.01	8	12	0
68	14.03	2	8	1
69	9.63	2	8	2
70	69.30	7	9	2
71	57.36	0	6	0
72	10.57	3	1	2
73	96.94	3	3	1
74	59.61	5	10	1
75	4.34	9	7	2
76	37.76	6	4	2
77	51.62	5	10	0
78	77.15	4	10	2
79	25.76	2	4	0
80	80.06	1	5	0
81	42.42	1	2	1
82	85.36	7	3	0
83	44.58	3	11	2
84	44.99	5	14	0
85	43.74	5	8	2
86	44.21	2	4	2
87	42.54	7	10	2
88	27.39	4	10	2
89	71.24	3	5	0
90	66.59	0	8	2
91	0.44	5	5	1
92	36.95	2	11	2
93	65.48	3	1	2
94	84.07	8	11	0
95	21.96	3	6	2
96	70.60	6	12	0
97	80.11	0	7	0
98	37.52	3	6	1
99	40.46	0	10	2
100	12.40	9	5	0
101	63.57	2	6	0
102	84.12	5	4	0
103	31.67	8	6	2
104	19.12	0	13	2
105	35.18	4	10	2
106	15.90	4	14	0
107	89.79	4	11	2
108	11.20	1	10	0
109	8.24	7	4	0
110	61.90	8	7	1
111	5.53	6	2	2
112	43.58	8	10	2
113	64.15	4	6	2
114	8.16	7	11	2
115	13.52	4	8	2
116	94.43	5	11	0
117	48.74	1	3	0
118	11.50	3	5	2
119	31.68	8	7	0
120	32.05	5	7	2
121	92.06	2	5	0
122	77.21	2	8	2
123	76.00	6	11	1
124	69.51	5	7	1
125	34.09	7	9	2
126	36.33	4	12	1
127	59.42	8	7	2
128	66.70	0	6	0
129	24.84	0	6	1
130	82.65	4	9	2
131	0.31	1	4	2
132	79.63	2	14	2
133	30.27	3	5	0
134	7.58	2	4	1
135	65.38	6	5	2
136	38.78	4	4	0
137	21.55	4	9	2
138	5.03	9	8	0
139	95.14	3	11	1
140	77.91	1	10	2
141	68.55	1	10	0
142	6.09	3	6	2
143	47.45	3	4	1
144	33.35	1	7	2
145	42.79	6	4	1
146	69.14	6	5	0
147	61.60	6	5	0
148	12.97	8	12	2
149	79.85	8	12	2
150	83.42	6	9	0
151	56.56	2	9	0
152	4.37	9	10	2
153	44.50	3	6	1
154	63.32	5	11	2
155	32.22	3	6	1
156	30.69	0	7	0
157	73.16	6	9	1
158	92.98	1	7	0
159	12.53	9	7	1
160	22.66	1	6	1
161	5.78	6	9	0
162	30.39	1	9	2
163	87.22	6	3	0
164	48.39	4	7	2
165	75.57	6	5	0
166	22.97	8	11	2
167	95.91	7	7	2
168	66.25	5	4	0
169	84.90	8	8	1
170	61.61	9	6	1
171	11.86	0	7	0
172	40.75	1	8	1
173	95.82	0	9	0
174	89.10	1	9	2
175	11.96	2	9	1
176	22.44	5	4	2
177	54.80	2	5	2
178	10.05	5	4	0
179	76.38	3	11	1
180	60.39	0	5	2
181	9.26	9	11	0
182	68.65	0	5	0
183	86.92	1	6	0
184	49.78	9	5	0
185	38.75	6	10	1
186	28.67	1	6	1
187	59.53	4	14	1
188	99.71	1	12	2
189	23.37	9	12	2
190	17.00	8	4	1
191	18.70	9	11	1
192	21.83	9	13	1
193	83.94	5	10	2
194	38.98	7	4	1
195	97.98	2	7	1
196	16.60	1	2	2
197	97.41	8	2	2
198	3.01	2	8	0
199	23.89	6	7	0
200	18.24745691	2	11	2
201	64.11746563	2	10	0
202	82.63021756	9	6	0
203	17.42212257	3	4	2
204	7.515666005	6	10	0
205	54.31811874	4	7	2
206	98.32235031	2	9	1
207	3.235381118	5	2	2
208	11.6231151	9	4	1
209	62.61136193	5	10	1
210	98.7883042	0	7	1
211	99.49728887	1	6	1
212	44.68442164	7	10	1
213	84.02593206	5	9	0
214	28.21886921	7	11	1
215	94.13127362	8	2	0
216	23.18248587	3	8	2
217	17.2693039	4	9	2
218	50.03023769	5	4	2
219	95.2860064	2	5	2
220	73.27775981	0	9	2
221	86.76953978	7	5	2
222	29.76898379	2	6	1
223	23.55395891	5	6	0
224	25.90819516	2	10	0
225	15.54192206	0	10	0
226	99.87281847	7	9	1
227	93.40622255	4	7	0
228	42.3512471	6	12	1
229	8.790521832	6	10	2
230	97.86901262	0	7	1
231	90.21008647	0	5	1
232	44.56610961	9	8	2
233	46.53576131	6	10	2
234	60.58290323	4	5	0
235	26.03089361	8	7	2
236	89.78652499	9	7	2
237	25.12002398	1	3	0
238	41.19080951	0	6	1
239	26.10223915	5	11	0
240	40.65865857	7	11	2
241	28.7284131	0	9	2
242	66.12990392	3	13	2
243	24.1638176	9	11	1
244	81.85510986	6	9	0
245	3.645254267	0	13	0
246	68.7786786	3	6	0
247	11.61495601	2	7	1
248	16.04444062	5	8	2
249	7.527168377	5	4	1
250	66.2926993	1	4	1
251	75.68081453	9	9	1
252	51.74652396	2	8	2
253	39.19811275	7	12	0
254	68.30634265	4	4	0
255	80.08069163	1	11	0
256	16.65634063	8	4	1
257	96.22656359	1	12	1
258	1.580891905	9	9	2
259	14.67374719	9	8	2
260	71.04218839	8	12	0
261	38.33726248	9	6	0
262	34.94073753	4	3	1
263	17.00654984	4	3	1
264	4.367034684	8	2	0
265	41.91461976	9	9	0
266	15.96059764	1	11	2
267	40.82768301	2	8	2
268	95.19830733	3	8	2
269	18.09439775	1	11	0
270	8.361572191	2	6	2
271	68.63073622	0	6	0
272	36.18242424	8	10	1
273	41.69607424	3	4	0
274	73.1688328	7	8	2
275	38.322339	7	9	0
276	52.55880817	0	11	1
277	85.76747055	8	10	1
278	8.059759937	8	5	1
279	39.75060178	0	7	0
280	71.19443281	3	4	2
281	75.12956829	0	1	0
282	55.98500659	2	5	0
283	58.1908072	1	9	2
284	27.51249184	1	7	0
285	63.50774528	5	11	1
286	0.47708271	7	6	1
287	31.30441208	8	14	2
288	22.67081353	4	3	2
289	93.31040187	0	6	1
290	88.35312789	7	6	1
291	97.15953031	5	13	0
292	42.69655647	3	8	2
293	92.89362328	9	9	1
294	58.99541675	0	13	2
295	86.25958649	0	9	0
296	10.20958128	5	13	1
297	20.62067283	7	14	2
298	72.4568066	0	10	1
299	3.353823953	7	8	1
300	69.947731	5	9	0
301	43.0222145	6	4	0
302	71.35364137	5	9	0
303	82.81677247	3	8	0
304	45.44333671	7	9	0
305	91.20841019	4	10	0
306	53.74510474	5	6	0
307	59.92254211	2	5	2
308	10.02226962	1	7	0
309	62.85799709	7	5	0
310	60.41659246	9	10	2
311	7.852917967	8	4	1
312	80.52042064	3	12	2
313	88.66650051	5	4	0
314	14.86906304	5	2	2
315	28.35260886	9	13	1
316	32.35454433	2	9	2
317	56.81859219	0	10	2
318	11.7594278	7	10	1
319	98.20302861	0	11	2
320	91.00959494	3	7	0
321	37.03022129	2	11	1
322	14.20682489	4	12	0
323	66.74491485	4	8	0
324	17.53219023	6	10	2
325	47.14447384	6	8	0
326	75.78777522	5	12	0
327	39.23439962	1	11	1
328	89.51984648	0	6	2
329	70.20560239	7	11	0
330	38.34211788	4	9	1
331	30.35625716	6	1	2
332	83.96230422	4	10	0
333	16.86393015	2	4	1
334	70.54564631	9	13	2
335	9.961457374	9	2	0
336	51.48727073	9	5	0
337	12.72719256	2	6	2
338	98.81719625	1	9	2
339	1.613963665	7	6	2
340	32.41348227	5	12	1
341	86.34617001	4	1	1
342	57.29322853	1	8	2
343	52.3544872	8	10	1
344	53.40201989	8	6	2
345	9.135086344	5	9	0
346	17.28064058	5	14	2
347	50.08977921	6	6	2
348	69.73223931	0	10	2
349	48.09157149	1	13	0
350	5.674012582	3	10	0
351	1.983706434	1	7	0
352	40.98213214	0	10	0
353	10.31602731	4	10	1
354	62.40149865	1	3	1
355	14.52667029	8	10	2
356	26.6428334	7	10	0
357	27.63519028	9	10	2
358	96.96077877	7	10	2
359	11.9449505	8	7	1
360	1.317827938	1	9	1
361	28.88050271	1	2	0
362	2.256878709	4	7	1
363	0.581562499	6	10	1
364	23.80703812	4	8	2
365	56.82238813	7	6	0
366	13.10091104	0	12	2
367	39.92897731	9	13	2
368	81.8847235	9	12	1
369	48.84420657	4	2	1
370	51.05599452	3	6	1
371	27.61143009	5	7	2
372	75.08370928	3	2	1
373	70.03303068	4	10	1
374	32.29929836	2	9	1
375	92.07724984	1	3	0
376	59.93186045	7	7	2
377	27.93404151	0	9	2
378	15.24039404	3	13	1
379	29.29840317	1	5	0
380	45.39657252	1	6	0
381	6.885801711	4	13	1
382	30.3811499	0	6	1
383	95.95722418	0	9	0
384	83.06260041	3	11	1
385	97.84567726	5	4	2
386	82.92924541	7	10	2
387	71.10710165	7	7	1
388	73.30366546	2	11	0
389	4.604539214	7	9	0
390	61.0205005	6	10	1
391	9.444248193	5	7	2
392	92.80520868	0	5	2
393	27.17770025	5	7	2
394	12.80008735	1	4	1
395	89.62214884	5	5	2
396	46.08570737	1	4	1
397	87.64006412	4	7	0
398	40.48619898	6	3	1
399	21.45272519	5	5	2
400	41.23282057	4	1	0
401	38.61200509	9	6	0
402	31.78070805	6	6	1
403	44.83497439	4	1	1
404	12.748133	5	7	2
405	48.38494581	1	11	2
406	67.37289247	1	6	1
407	16.64730054	5	12	0
408	2.47194635	0	6	2
409	32.26305246	0	2	0
410	45.2787643	4	7	2
411	24.34791837	1	8	1
412	14.01249599	3	13	1
413	41.52370655	7	4	2
414	62.5306822	4	9	2
415	39.17799357	3	14	0
416	22.56513183	5	8	0
417	25.6382968	9	5	0
418	66.50412695	8	9	1
419	73.78927246	6	9	0
420	29.8950298	1	6	0
421	92.37762027	5	7	2
422	71.82436979	9	11	0
423	94.83511721	5	10	0
424	56.71118887	7	10	2
425	32.76141829	2	6	0
426	37.83049298	2	11	0
427	31.83103687	9	8	0
428	27.81315813	0	9	2
429	8.997631506	8	13	1
430	50.29031412	9	5	2
431	33.20224657	2	11	0
432	68.09809357	7	5	1
433	71.98965739	5	8	1
434	92.95068361	2	12	0
435	66.12941006	0	10	0
436	19.19174626	3	2	1
437	21.45823501	9	8	1
438	45.87985404	3	12	1
439	81.76528065	8	9	2
440	32.91189739	3	8	2
441	70.50126872	7	10	2
442	99.2456237	5	2	0
443	4.235544806	7	6	0
444	57.71186672	3	10	1
445	67.74927536	0	11	2
446	38.17987393	8	3	2
447	62.18836542	5	8	0
448	54.56151259	2	9	1
449	59.52020996	2	5	0
450	56.56447898	2	5	2
451	94.17519311	9	9	1
452	73.99570657	7	7	2
453	57.64811428	1	9	2
454	20.22840256	2	6	1
455	38.73558844	2	4	2
456	67.05588931	8	4	2
457	63.57477527	6	7	1
458	23.18341356	9	9	2
459	40.91516291	6	5	2
460	51.23262167	6	6	1
461	71.98871931	2	11	2
462	17.54006286	0	4	1
463	49.41566818	8	7	2
464	34.34745589	9	8	0
465	46.25350947	1	8	1
466	90.77481374	6	10	1
467	62.73098447	3	8	1
468	36.59712805	6	8	2
469	48.91428451	4	4	0
470	62.32398987	8	14	0
471	35.1453217	3	8	2
472	62.08720047	8	7	1
473	98.38159002	7	10	1
474	31.17010224	0	10	1
475	1.070939862	7	13	0
476	23.13684912	8	8	0
477	50.07762282	3	5	1
478	25.14358835	6	10	1
479	13.86848966	1	9	2
480	12.89490963	5	5	0
481	49.46054306	6	5	2
482	57.24468028	6	1	2
483	63.94421445	6	6	0
484	55.33673463	9	7	0
485	67.25981315	1	9	0
486	28.85193382	3	8	2
487	31.84703594	5	6	1
488	61.11069771	5	3	1
489	60.14095133	2	12	0
490	73.98491695	8	6	0
491	43.10169689	0	9	1
492	35.58925986	6	4	2
493	65.31859894	9	12	1
494	36.46002003	5	11	0
495	52.01161811	2	8	2
496	82.43092903	4	5	2
497	87.57060632	7	5	2
498	57.63142408	4	4	2
499	35.82303922	2	11	2
500	10.01803649	3	2	1
501	38.64897695	2	7	1
502	43.6225627	5	8	0
503	30.19814414	8	5	2
504	29.02767584	7	8	2
505	44.02391384	9	4	0
506	23.78648432	7	13	1
507	34.442271	3	10	1
508	75.45420325	7	9	0
509	58.49509389	3	9	0
510	17.33005297	5	12	0
511	75.5179866	4	4	1
512	92.73505364	8	7	1
513	56.01229082	2	5	0
514	39.47145431	6	9	0
515	21.35721446	4	5	1
516	30.24466101	0	2	0
517	99.72014817	0	7	1
518	63.64802681	1	4	1
519	96.26570419	2	5	1
520	89.28070053	4	6	2
521	57.70299483	3	9	2
522	44.1272619	6	13	1
523	53.19572954	5	7	1
524	66.13740379	2	6	0
525	12.45574649	1	5	1
526	21.29101444	8	10	1
527	0.682383892	6	8	1
528	49.5408759	1	6	0
529	10.30842649	5	12	1
530	54.04929501	1	7	1
531	36.6835759	5	13	2
532	12.807468	2	5	2
533	73.19358693	4	7	0
534	78.65643672	6	12	2
535	34.30496473	9	11	2
536	25.42797396	6	14	1
537	9.05825152	7	3	1
538	22.02772629	8	6	0
539	43.46117151	2	14	0
540	78.1114278	9	8	1
541	7.613076498	3	5	2
542	24.52312354	6	7	2
543	14.2035582	0	11	1
544	94.10984324	0	10	1
545	87.20572106	1	7	2
546	90.40602258	4	8	0
547	19.61390923	8	13	0
548	56.90266898	1	4	2
549	47.20269791	2	9	0
550	66.54258379	5	1	0
551	69.20628767	4	8	0
552	13.09731782	9	9	0
553	99.96235604	9	8	1
554	67.35666967	5	10	2
555	45.88606859	0	3	1
556	56.74723825	9	10	2
557	40.88784835	5	13	0
558	93.14781467	8	7	2
559	2.352786921	8	8	1
560	0.124657607	7	8	1
561	80.95750044	2	4	0
562	55.47945058	9	13	2
563	53.87790241	7	11	0
564	51.87782811	5	4	2
565	90.60126064	0	8	0
566	1.073817811	3	9	0
567	19.21162603	2	3	0
568	80.18360954	8	3	0
569	21.4621595	7	14	2
570	96.53113615	3	7	1
571	73.45156002	9	11	0
572	90.25031715	8	6	2
573	89.35701184	8	6	2
574	53.57788535	8	9	1
575	21.14814292	2	8	0
576	9.109597733	8	8	0
577	14.11545011	1	12	0
578	69.80420535	1	8	1
579	98.94748957	6	8	1
580	62.39368608	7	11	2
581	58.55726516	5	5	2
582	78.68550797	8	8	2
583	97.4679261	5	10	0
584	36.67336552	2	11	2
585	73.80852849	4	10	2
586	1.09998728	8	4	0
587	5.0795606	8	3	0
588	76.32416869	5	4	1
589	84.29637328	5	2	0
590	17.55235772	5	9	0
591	3.992725091	8	7	1
592	74.99620752	4	10	2
593	86.98003364	7	5	2
594	99.4815919	9	9	2
595	58.08625355	5	9	0
596	15.79659059	6	3	2
597	4.321759804	9	10	1
598	29.26550159	9	11	0
599	21.15599429	5	12	2
600	34.50203582	8	14	1
601	78.87973279	2	5	1
602	23.17372912	4	11	2
603	60.89332265	1	8	0
604	70.54597315	5	9	0
605	39.00059156	3	6	0
606	84.2814316	6	10	1
607	35.13469193	0	10	2
608	36.70897148	0	10	0
609	9.579087118	3	10	1
610	82.73496727	5	10	2
611	71.10846516	6	2	1
612	42.43698366	9	1	0
613	54.11246291	9	3	0
614	6.453292636	8	10	2
615	99.21288895	2	10	2
616	58.08646231	4	7	2
617	7.903319785	4	7	2
618	90.13940438	3	12	0
619	30.18920054	0	12	0
620	74.98815753	0	3	1
621	40.82464102	8	7	0
622	43.36461174	8	4	2
623	29.49897735	7	12	1
624	1.544246519	6	7	1
625	79.81274579	5	14	1
626	70.50861374	1	5	2
627	30.17125882	5	8	2
628	96.05113871	2	3	2
629	70.54847531	3	5	1
630	53.19401803	8	11	0
631	52.81306548	4	7	0
632	49.49347223	8	5	2
633	96.12340906	7	10	1
634	48.80124789	3	10	0
635	63.45581611	3	5	2
636	71.90677346	6	12	1
637	56.15479962	5	12	1
638	71.03920664	6	10	0
639	71.15996577	1	4	2
640	40.38271947	5	11	0
641	24.4955921	5	5	0
642	59.72546257	2	5	2
643	82.31472176	3	5	1
644	59.38760811	7	4	2
645	6.523409124	7	11	2
646	25.83385791	3	11	2
647	88.16378036	0	9	2
648	20.59194249	6	2	0
649	91.03691328	0	9	0
650	40.89475887	5	3	1
651	66.80968775	2	11	1
652	56.88415273	3	10	1
653	42.42613877	0	8	2
654	34.30037717	5	5	0
655	71.68541811	4	8	0
656	80.98932209	3	10	1
657	78.05787924	5	4	0
658	6.544300185	4	6	2
659	29.32713309	7	8	1
660	50.98689723	6	13	1
661	83.88938414	5	9	0
662	56.18096808	1	4	2
663	61.95919076	8	8	1
664	55.09837018	7	8	2
665	61.96506996	1	11	1
666	22.2190224	1	7	1
667	71.74700088	2	4	0
668	91.21569508	5	5	0
669	59.51834149	2	4	2
670	68.30149063	4	5	0
671	30.28221324	0	8	0
672	18.46752371	3	11	2
673	93.13084378	2	5	0
674	10.50174598	0	5	1
675	40.10484246	3	9	0
676	32.59633385	4	13	2
677	22.30109422	8	8	0
678	59.46107318	5	13	1
679	19.11456176	0	14	1
680	20.45492547	5	11	0
681	76.6341741	9	4	0
682	43.95991458	3	3	1
683	69.19930249	0	4	2
684	12.36585316	2	13	0
685	62.03288404	5	4	0
686	0.934053168	7	5	2
687	38.79560789	3	11	1
688	15.44833994	1	9	2
689	21.82053953	2	5	1
690	87.9829084	4	6	0
691	12.15296713	6	10	2
692	29.01141327	2	12	1
693	55.5891704	2	4	1
694	50.59480628	0	4	0
695	42.95942059	9	9	2
696	19.34514446	2	13	1
697	5.545908757	7	3	2
698	83.47691744	6	8	2
699	41.9604432	9	4	2
700	94.59536983	4	13	0
701	92.2960768	6	12	1
702	1.790375393	4	7	1
703	33.32107042	0	4	1
704	29.41883295	1	2	2
705	39.27474557	5	13	2
706	85.65575394	7	9	1
707	73.0032417	6	7	1
708	0.238591599	9	5	2
709	86.56418887	6	6	2
710	68.62737977	7	12	1
711	63.80751308	2	3	0
712	29.14401201	9	3	1
713	43.29811736	4	13	0
714	79.60715481	4	7	0
715	24.09249109	9	2	2
716	74.36108786	1	4	0
717	65.96538792	1	13	2
718	81.09513156	4	7	2
719	63.75581273	0	3	0
720	5.590806882	0	11	1
721	75.53390467	0	7	2
722	20.94135066	4	7	0
723	88.89896225	9	1	1
724	9.134567473	8	8	2
725	96.22136197	0	12	0
726	78.24194322	9	11	0
727	94.78445329	7	8	1
728	67.86516565	4	9	2
729	65.25027153	6	11	2
730	56.03120104	4	11	0
731	75.59770884	2	7	0
732	17.03115831	4	10	1
733	25.59443617	7	10	1
734	19.82959959	0	3	2
735	35.33111834	5	12	1
736	90.58466938	7	4	1
737	61.81611722	7	9	1
738	79.32501422	6	8	2
739	44.46980817	5	11	2
740	16.91886967	4	11	1
741	24.1877915	8	10	2
742	90.87916508	8	6	2
743	31.768755	0	8	0
744	89.02167286	3	5	1
745	12.08310383	6	9	2
746	44.83843927	6	6	1
747	96.52967484	2	10	2
748	80.32458456	0	10	1
749	10.19900106	5	8	0
750	34.61014849	5	8	1
751	36.56493998	8	5	1
752	42.38707907	7	9	1
753	36.83384543	1	9	2
754	97.62607362	2	4	1
755	4.204603458	7	8	1
756	94.15607546	6	10	2
757	99.29250314	8	10	2
758	48.82411233	4	7	2
759	38.23233984	9	13	2
760	46.11157168	1	9	0
761	35.46071806	0	4	1
762	79.59641928	8	9	0
763	8.609817577	1	7	2
764	20.12475642	4	11	2
765	62.04170014	6	13	1
766	41.93221035	5	12	0
767	84.00160111	9	14	1
768	16.49795802	7	10	2
769	79.21775618	8	7	0
770	59.57293937	6	3	0
771	34.60941553	7	5	2
772	66.13122849	7	3	0
773	47.75707996	9	9	1
774	49.58012078	8	9	2
775	8.440997565	2	6	1
776	3.994113769	1	9	1
777	99.53214551	1	9	2
778	62.99437845	8	7	1
779	23.66728695	4	7	2
780	77.7479851	3	8	1
781	89.95302994	8	3	0
782	92.1891259	6	2	2
783	51.9157894	3	10	2
784	46.03095162	3	3	1
785	46.2457637	3	9	2
786	7.238118275	7	12	2
787	3.400023066	8	4	0
788	9.612133092	4	10	2
789	80.46202299	5	8	0
790	42.97130649	6	9	2
791	59.12036597	1	2	0
792	67.35707379	2	11	2
793	42.97059971	0	11	2
794	32.9690044	0	6	2
795	4.990739668	0	14	1
796	69.26960834	9	6	1
797	99.11648604	3	1	2
798	52.07191585	7	5	2
799	47.09760206	6	11	0
800	45.42876654	7	4	0
801	71.40876019	0	3	2
802	46.82447005	8	3	0
803	53.97652764	5	3	0
804	45.59421534	3	5	2
805	78.71324764	3	1	2
806	88.0397768	2	1	2
807	48.56578338	3	3	1
808	74.22452102	2	5	2
809	88.28259472	8	4	1
810	32.07105819	2	3	1
811	35.64358831	9	3	0
812	16.07199233	2	2	2
813	14.35868873	4	4	1
814	44.42927748	0	2	1
815	73.38431163	1	2	1
816	28.24571027	6	5	0
817	44.93376639	7	1	0
818	93.86275947	9	1	2
819	3.824569314	2	2	1
820	29.57246935	7	5	1
821	39.77072752	4	4	1
822	60.46241668	0	4	1
823	43.50349919	3	4	1
824	84.57159047	3	2	2
825	40.53356902	0	3	1
826	29.04346933	0	3	1
827	19.77626437	0	4	2
828	48.6888995	2	3	2
829	97.6691201	3	2	1
830	54.55626046	3	5	0
831	18.98062287	6	1	1
832	82.09529203	6	5	1
833	58.83973074	5	5	2
834	47.6658217	8	5	0
835	90.95083332	5	2	0
836	42.78290406	0	1	1
837	29.72968904	0	5	1
838	27.24925041	1	1	0
839	77.72853417	7	5	1
840	1.687370516	4	5	2
841	68.33145311	0	1	2
842	64.95091451	8	3	1
843	54.44738005	0	4	2
844	25.37220545	9	1	1
845	22.09639082	8	1	2
846	78.20003209	5	2	0
847	55.08003133	4	3	0
848	60.55337363	9	4	1
849	46.00805897	5	1	0
850	17.8359958	3	4	2
851	24.56449014	4	2	2
852	2.647098412	4	1	2
853	59.67246681	0	5	0
854	42.5834259	2	4	1
855	35.03075191	5	2	1
856	54.54880903	7	1	2
857	69.42395745	9	1	2
858	54.71833317	2	5	2
859	32.31815972	1	1	0
860	8.147445091	4	4	1
861	12.97745208	3	3	2
862	27.02082106	6	3	0
863	35.79434901	1	1	1
864	62.14824439	5	2	2
865	29.33649204	7	1	0
866	87.63862409	2	4	0
867	3.021405412	0	2	1
868	56.75998009	2	5	0
869	81.30051454	0	4	0
870	59.77995497	7	1	2
871	19.58313482	2	1	2
872	86.2481624	2	2	0
873	29.05156732	1	2	2
874	61.99269435	1	4	1
875	90.1322412	8	1	2
876	96.94128067	2	3	2
877	20.49174426	6	4	2
878	23.12392565	7	1	1
879	60.44849473	2	5	1
880	71.13726658	0	1	2
881	65.95728615	9	4	0
882	6.693614638	7	4	2
883	50.49379843	6	1	0
884	24.1439476	0	4	0
885	72.30036001	4	1	0
886	20.60853757	1	1	2
887	96.55058344	6	4	1
888	29.8952524	3	3	1
889	20.17956513	0	1	0
890	2.61355826	1	4	2
891	75.72489157	1	2	0
892	49.98489407	4	1	2
893	72.91267993	6	4	2
894	28.90338239	1	3	0
895	7.870739261	8	1	2
896	39.86630011	5	5	0
897	49.11702703	1	1	0
898	19.24737446	3	1	2
899	62.36141788	5	5	1
900	68.69497176	5	5	1
901	37.02204875	9	1	0
902	6.274442642	7	5	1
903	69.58436499	3	4	1
904	16.70481233	5	1	1
905	61.87424815	0	4	0
906	0.385187054	1	5	0
907	14.90051401	8	4	0
908	23.58538659	6	1	0
909	95.99084607	1	3	0
910	92.68967382	7	1	0
911	8.684248352	3	3	2
912	71.47263903	5	4	2
913	42.90250245	7	5	0
914	75.4015286	5	5	0
915	20.37386023	7	5	2
916	87.09668927	7	2	1
917	37.4823845	2	4	1
918	36.6573896	9	1	2
919	77.13659111	9	1	2
920	80.33560494	3	4	0
921	2.742456601	8	3	0
922	3.358963193	4	3	1
923	1.860628696	7	4	2
924	29.23666871	0	2	0
925	99.24340978	8	4	2
926	96.52064713	6	2	2
927	7.675977318	7	1	1
928	40.84993691	1	1	0
929	36.08076227	4	4	0
930	79.6680406	6	4	2
931	44.93207072	1	2	1
932	42.53267762	8	5	0
933	60.4790026	3	2	1
934	60.3225762	9	1	0
935	37.96545892	3	2	1
936	79.85733184	7	2	0
937	38.629849	7	2	0
938	89.20543254	5	3	2
939	4.068900727	3	3	0
940	53.61928346	6	2	1
941	23.67374524	2	4	0
942	72.1095129	9	4	2
943	77.29393752	2	2	1
944	95.25498242	7	3	2
945	15.63673715	4	5	1
946	90.47561515	2	2	2
947	91.47550963	9	4	1
948	78.33046808	5	4	1
949	62.97519484	5	5	0
950	99.83089178	1	5	1
951	69.30322647	3	2	2
952	72.16185114	9	1	2
953	11.73891952	4	5	1
954	31.70061567	3	1	0
955	69.67756646	7	4	1
956	72.62399979	5	3	1
957	37.45352654	6	1	0
958	82.43350258	2	1	0
959	40.82134397	8	1	2
960	29.83621978	6	4	1
961	26.6287498	8	3	0
962	66.78255711	9	5	0
963	45.86845431	7	1	1
964	62.84391926	2	5	0
965	9.332250677	7	5	2
966	93.00045751	8	2	1
967	76.36758755	3	4	0
968	77.14657151	4	1	0
969	22.67642013	7	4	2
970	28.0042442	5	2	2
971	63.60592178	1	1	2
972	97.61970096	6	5	0
973	52.16514507	9	2	0
974	77.60611502	7	2	1
975	75.2494745	7	3	0
976	66.45301507	1	4	2
977	0.590848396	8	2	0
978	46.26957604	9	4	1
979	18.15360669	5	3	2
980	1.004614371	2	3	2
981	26.47469305	9	1	0
982	81.34386173	6	1	1
983	84.18184524	1	2	2
984	94.67550791	3	5	0
985	46.82919202	5	3	2
986	33.46116232	2	4	1
987	76.7892057	4	5	1
988	81.30442791	0	2	1
989	48.05525359	0	1	0
990	99.59526695	5	2	0
991	5.137831904	0	5	2
992	85.79802466	4	2	0
993	64.30220833	5	3	1
994	52.85821432	8	1	0
995	25.61556042	5	1	0
996	10.16563542	2	3	1
997	22.36360985	9	2	2
998	47.11750899	0	2	0
999	2.910111535	9	2	2
